# Supplementary material for: Malnutrition, Depression, Poor Sleep Quality, and Difficulty Falling Asleep at Night Are Associated with a Higher Risk of Cognitive Frailty in Older Adults during the COVID-19 Restrictions
Source: Nutrients. 2023 Jun 23;15(13):2849. doi: 10.3390/nu15132849 (PMC10343894; doi:10.3390/nu15132849)
Supplement: Supplementary file 1 [file nutrients-15-02849-s001.zip]

Archive with 1 entries (1 files):
- nutrients-2471291-supplementary.pdf
